# Supplementary material for: Use of Oral Polio Vaccine and the Global Incidence of Mother-to-Child Human Immunodeficiency Virus Transmission
Source: Front Public Health. 2022 Jun 9;10:878298. doi: 10.3389/fpubh.2022.878298 (PMC9261940; doi:10.3389/fpubh.2022.878298)
Supplement: Supplementary Table 1 — Original Data. [file Table_1.csv]

Country	ISO	Population	PopDensity	IncHIV1	PrevHIV	HDI	Vaccine	ARTCov	MedianAge	LifeExpect	GDPperCapita
Afghanistan	AFG	38928300	54.42	10.67567776	18.53833821	0.511	OPV	10	18.6	64.83	1804
Angola	AGO	32866300	23.89	106.7926424	3126.479017	0.581	OPV	28	16.8	61.15	5820
Albania	ALB	2877800	104.87	0.704429612	1.059594923	0.795	OPV	44	38	78.57	11803
Andorra	AND	77265	163.76	13.27174697	113.538272	0.868	IPV	NA	NA	83.73	NA
United Arab Emirates	ARE	9890400	112.44	6.582833531	17.85177942	0.89	OPV	48	34	77.97	67294
Argentina	ARG	45195800	16.18	149.329272	531.7824346	0.845	OPV	65	31.9	76.67	18934
Armenia	ARM	2963230	102.93	12.18538715	52.61592928	0.776	OPV	48	35.7	75.09	8788
American Samoa	ASM	NA	NA	7.34044877	42.27528723	NA	NA	NA	NA	NA	NA
Antigua and Barbuda	ATG	97928	231.85	59.95267921	335.8988329	0.778	OPV	NA	32.1	77.02	21491
Australia	AUS	25499900	3.2	2.882206208	36.80974086	0.944	IPV	82	37.9	83.44	44649
Austria	AUT	9006400	106.75	4.39266496	132.9897518	0.922	IPV	NA	44.4	81.54	45437
Azerbaijan	AZE	10139200	119.31	4.591261317	27.64699336	0.756	OPV	52	32.4	73	15847
Burundi	BDI	11890800	423.06	104.9874835	1323.868087	0.433	OPV	86	17.5	61.58	702
Belgium	BEL	11589600	375.56	7.387813375	171.6737254	0.931	IPV	NA	41.8	81.63	42659
Benin	BEN	12123200	99.11	59.10159622	1133.338199	0.545	OPV	65	18.8	61.77	2064
Burkina Faso	BFA	20903300	70.15	72.38672381	744.9807506	0.452	OPV	69	17.6	61.58	1703
Bangladesh	BGD	164689000	1265.04	2.19467208	6.262389126	0.632	OPV	NA	27.5	72.59	3524
Bulgaria	BGR	6948440	65.18	2.282987186	18.31514966	0.816	IPV	NA	44.7	75.05	18563
Bahrain	BHR	1701580	1935.91	1.422847361	15.24305556	0.852	OPV	NA	32.4	77.29	43291
Bahamas	BHS	393248	39.5	34.68098926	1450.413046	0.814	OPV	64	34.3	73.92	27718
Bosnia and Herzegovina	BIH	3280820	68.5	0.310666427	1.359935159	0.78	OPV	NA	42.5	77.4	11714
Belarus	BLR	9449320	46.86	8.928841864	271.6949333	0.823	IPV	64	40.3	74.79	17168
Belize	BLZ	397621	16.43	96.3352582	828.302165	0.716	OPV	41	25	74.62	7824
Bermuda	BMU	62273	1308.82	47.36819941	313.9124343	NA	IPV	NA	NA	82.59	50669
Bolivia (Plurinational State of)	BOL	11673000	10.2	65.49554132	149.3981846	0.718	OPV	69	25.4	71.51	6886
Brazil	BRA	212559000	25.04	43.38759378	396.3304435	0.765	OPV	68	33.5	75.88	14104
Barbados	BRB	287371	664.46	13.65355526	561.8861667	0.814	OPV	NA	39.8	79.19	16978
Brunei Darussalam	BRN	437483	81.35	8.964868622	86.5296116	0.838	IPV	NA	32.4	75.86	71809
Bhutan	BTN	771612	21.19	41.19016448	90.83775059	0.654	OPV	42	28.6	71.78	8709
Botswana	BWA	2351620	4.04	122.2241685	24431.00791	0.735	OPV	84	25.8	69.59	15807
Central African Republic	CAF	4829760	7.48	164.3706834	4554.993167	0.397	OPV	53	18.3	53.28	661
Canada	CAN	37742200	4.04	0.696257958	180.440108	0.929	IPV	NA	41.4	82.43	44018
Switzerland	CHE	8654620	214.24	0.660476504	191.3614719	0.955	IPV	NA	43.1	83.78	57410
Chile	CHL	19116200	24.28	9.180354964	161.7339902	0.851	IPV	69	35.4	80.18	22767
China	CHN	1439320000	147.67	5.427594819	22.25757477	0.761	OPV	NA	38.7	76.91	15309
Côte d'Ivoire	CIV	26378300	76.4	185.8069473	3268.218494	0.538	OPV	70	18.7	57.78	3601
Cameroon	CMR	26545900	50.89	183.518568	4291.527563	0.563	OPV	62	18.8	59.29	3365
Democratic Republic of the Congo	COD	89561400	35.88	82.59781194	922.2066661	0.48	OPV	63	17	60.68	808
Congo	COG	5518090	15.41	402.4199612	3655.606688	0.574	OPV	24	19	64.57	4881
Cook Islands	COK	NA	NA	32.5980919	190.5005197	NA	OPV	NA	NA	NA	NA
Colombia	COL	50882900	44.22	2.338315836	151.557761	0.767	OPV	51	32.2	77.29	13255
Comoros	COM	869595	437.35	1.694382564	13.9381274	0.554	OPV	57	20.4	64.32	1414
Cabo Verde	CPV	555988	135.58	44.03813443	804.0114769	0.665	OPV	98	25.7	72.98	6223
Costa Rica	CRI	5094110	96.08	6.454793508	79.8009723	0.81	IPV	64	33.6	80.28	15525
Cuba	CUB	11326600	110.41	25.55549499	124.686664	0.783	OPV	77	43.1	78.8	NA
Cyprus	CYP	875899	127.66	0.149490168	11.37684151	0.887	IPV	NA	37.3	80.98	32415
Czechia	CZE	10709000	137.18	0.7318504	6.861422935	0.9	IPV	NA	43.3	79.38	32606
Germany	DEU	83783900	237.02	1.605663937	66.09635971	0.947	IPV	85	46.6	81.33	45229
Djibouti	DJI	988002	41.29	45.27063915	2179.337096	0.524	OPV	27	25.4	67.11	2705
Dominica	DMA	71991	98.57	99.83780956	386.1816684	0.742	OPV	NA	NA	75	9673
Denmark	DNK	5792200	136.52	5.011936728	141.049926	0.94	IPV	90	42.3	80.9	46683
Dominican Republic	DOM	10847900	222.87	13.24778072	759.9931897	0.756	OPV	47	27.6	74.08	14601
Algeria	DZA	43851000	17.35	6.11638101	29.0586953	0.748	OPV	85	29.1	76.88	13914
Ecuador	ECU	17643100	66.94	12.66618069	220.6016862	0.759	OPV	70	28.1	77.01	10582
Egypt	EGY	102334000	98	0.754533669	4.91795743	0.707	OPV	40	25.3	71.99	10550
Eritrea	ERI	3546430	44.3	51.07231943	707.6159496	0.459	OPV	69	19.3	66.32	1510
Spain	ESP	46754800	93.11	2.786944187	118.904695	0.904	IPV	85	45.5	83.56	34272
Estonia	EST	1326540	31.03	3.811351207	298.9277141	0.892	IPV	65	42.7	78.74	29481
Ethiopia	ETH	114964000	104.96	171.3047777	1345.617596	0.485	OPV	75	19.8	66.6	1730
Finland	FIN	5540720	18.14	1.016384007	23.21180083	0.938	IPV	NA	42.8	81.91	40586
Fiji	FJI	896444	49.56	14.11952943	91.63772867	0.743	OPV	38	28.6	67.44	8703
France	FRA	65273500	122.58	1.352427173	112.2596385	0.901	IPV	NA	42	82.66	38606
Micronesia (Federated States of)	FSM	115021	150.78	151.8543616	1228.183679	0.62	IPV	NA	23	67.88	3299
Gabon	GAB	2225730	7.86	238.750103	5570.12834	0.703	OPV	56	23.1	66.47	16562
United Kingdom	GBR	67886000	272.9	3.596255638	172.7239851	0.932	IPV	NA	40.8	81.32	39753
Georgia	GEO	3989180	65.03	26.2733465	70.50148244	0.812	OPV	65	38.7	73.77	9745
Ghana	GHA	31072900	126.72	49.16323625	1945.543201	0.611	OPV	45	21.1	64.07	4228
Guinea	GIN	13132800	51.76	70.1416204	2183.478641	0.477	OPV	53	19	61.6	1999
Gambia	GMB	2416660	207.57	106.9798963	2269.806796	0.496	OPV	31	17.5	62.05	1562
Guinea-Bissau	GNB	1968000	66.19	74.00212324	3291.522387	0.48	OPV	45	19.4	58.32	1549
Equatorial Guinea	GNQ	1402980	45.19	582.9492507	11451.81288	0.592	OPV	35	22.4	58.74	22605
Greece	GRC	10423100	83.48	1.745889812	46.39503956	0.888	IPV	67	45.3	82.24	24574
Grenada	GRD	112519	317.13	25.86808743	263.8519808	0.779	OPV	NA	29.4	72.4	13594
Greenland	GRL	56772	0.14	61.13631975	424.2364881	NA	IPV	NA	NA	71.7	NA
Guatemala	GTM	17915600	157.83	39.84083845	160.6646896	0.663	OPV	63	22.9	74.3	7424
Guam	GUM	NA	NA	29.21467957	70.11601438	NA	NA	NA	NA	NA	NA
Guyana	GUY	786559	3.95	172.3344915	1836.791457	0.682	OPV	67	26.3	69.91	7435
Honduras	HND	9904610	82.81	12.74664243	99.21571302	0.634	OPV	53	24.9	75.27	4542
Croatia	HRV	4105270	73.73	1.96398887	9.854433575	0.851	IPV	73	44	78.49	22670
Haiti	HTI	11402500	398.45	110.5126825	2321.825487	0.51	OPV	73	24.3	64	1653
Hungary	HUN	9660350	108.04	0.493203407	6.639047256	0.854	IPV	NA	43.4	76.88	26778
Indonesia	IDN	273524000	145.73	34.10386546	143.1108593	0.718	OPV	24	29.3	71.72	11189
India	IND	1380000000	450.42	25.7593956	163.3274816	0.645	OPV	63	28.2	69.66	6427
Ireland	IRL	4937800	69.87	0.778868061	53.48141489	0.955	IPV	84	38.7	82.3	67335
Iran (Islamic Republic of)	IRN	83993000	49.83	19.16285363	30.56510694	0.783	OPV	27	32.4	76.68	19083
Iraq	IRQ	40222500	88.13	3.943642619	11.46934888	0.674	OPV	NA	20	70.6	15664
Iceland	ISL	341250	3.4	0.15545034	38.40667467	0.949	IPV	85	37.3	82.99	46483
Israel	ISR	8655540	402.61	6.112587353	108.7767036	0.919	OPV	NA	30.6	82.97	33132
Italy	ITA	60461800	205.86	3.902433598	168.8278849	0.892	IPV	87	47.9	83.51	35220
Jamaica	JAM	2961160	266.88	22.00268407	660.6615314	0.734	OPV	44	31.4	74.47	8194
Jordan	JOR	10203100	109.29	3.498545054	4.157577089	0.729	OPV	37	23.2	74.53	8337
Japan	JPN	126476000	347.78	0.967308525	16.22395587	0.919	IPV	NA	48.2	84.63	39002
Kazakhstan	KAZ	18776700	6.68	7.469179314	120.9897642	0.825	OPV	55	30.6	73.6	24056
Kenya	KEN	53771300	87.32	375.30385	5945.737496	0.601	OPV	81	20	66.7	2993
Kyrgyzstan	KGZ	6524190	32.33	44.42885287	130.9885703	0.697	OPV	47	26.3	71.45	3393
Cambodia	KHM	16719000	90.67	43.25587622	513.9137892	0.594	OPV	81	25.6	69.82	3645
Kiribati	KIR	NA	NA	31.86615849	58.07835717	NA	OPV	NA	NA	NA	NA
Saint Kitts and Nevis	KNA	53192	212.87	178.3490638	797.2430809	0.779	OPV	NA	NA	76.23	24654
Republic of Korea	KOR	51269200	527.97	6.248195232	17.70374409	0.916	NA	NA	43.4	83.03	35938
Kuwait	KWT	4270560	232.13	0.450336076	6.104175974	0.806	OPV	NA	33.7	75.49	65531
Lao People's Democratic Republic	LAO	7275560	29.72	37.31382702	94.21543797	0.613	OPV	50	24.4	67.92	6397
Lebanon	LBN	6825440	594.56	20.45778255	21.86770465	0.744	OPV	65	31.1	78.93	13368
Liberia	LBR	5057680	49.13	27.5721152	1566.993815	0.48	OPV	44	19.2	64.1	753
Libya	LBY	6871290	3.62	12.34009556	31.43456188	0.724	OPV	54	29	72.91	17882
Saint Lucia	LCA	183629	293.19	15.16908643	237.686877	0.759	OPV	NA	34.9	76.2	12952
Sri Lanka	LKA	21413200	341.96	2.528759787	9.370533819	0.782	OPV	50	34.1	76.98	11669
Lesotho	LSO	2142250	73.56	1608.308769	29758.22669	0.527	OPV	77	22.2	54.33	2851
Lithuania	LTU	2722290	45.14	12.69110279	78.93583126	0.882	IPV	NA	43.5	75.93	29524
Luxembourg	LUX	625976	231.45	0.378576787	77.68502079	0.916	IPV	NA	39.7	82.25	94278
Latvia	LVA	1886200	31.21	8.076711468	281.0350065	0.866	IPV	NA	43.9	75.29	25064
Morocco	MAR	36910600	80.08	24.99503577	50.97034625	0.686	OPV	70	29.6	76.68	7485
Monaco	MCO	39244	19347.5	4.302903419	93.79116177	NA	IPV	NA	NA	86.75	NA
Republic of Moldova	MDA	4033960	123.66	7.234920576	335.7356757	0.75	IPV	46	37.6	71.9	5190
Madagascar	MDG	27691000	43.95	48.9446374	324.4245585	0.528	OPV	13	19.6	67.04	1416
Maldives	MDV	540542	1454.43	1.277134381	7.716825152	0.74	OPV	NA	30.6	78.92	15184
Mexico	MEX	128933000	66.44	14.65691821	104.1265494	0.779	OPV	52	29.3	75.05	17337
Marshall Islands	MHL	59194	295.15	39.59161478	205.4225334	0.704	IPV	NA	NA	73.7	3819
North Macedonia	MKD	2083380	82.6	5.375549401	6.201482968	0.774	OPV	NA	39.1	75.8	13111
Mali	MLI	20250800	15.2	68.45920383	1075.566972	0.434	OPV	48	16.4	59.31	2014
Malta	MLT	441539	1454.04	8.129186202	152.0610828	0.895	IPV	NA	42.4	82.53	36513
Myanmar	MMR	54409800	81.72	32.33085641	572.3572877	0.583	OPV	NA	29.1	67.13	5592
Montenegro	MNE	628062	46.28	8.157939872	10.2112947	0.829	OPV	49	39.1	76.88	16409
Mongolia	MNG	3278290	1.98	0.831348346	6.557805083	0.737	OPV	32	28.6	69.87	11841
Northern Mariana Islands	MNP	NA	NA	11.99813151	57.32336741	NA	NA	NA	NA	NA	NA
Mozambique	MOZ	31255400	37.73	1486.526008	16324.71917	0.456	OPV	67	17.7	60.85	1136
Mauritania	MRT	4649660	4.29	2.110982939	28.86677899	0.546	OPV	38	20.3	64.92	3598
Mauritius	MUS	1271770	622.96	28.71667369	196.6576226	0.804	OPV	21	37.4	74.99	20293
Malawi	MWI	19130000	197.52	198.7577002	10393.30657	0.483	OPV	84	18.1	64.26	1095
Malaysia	MYS	32366000	96.25	109.0941831	133.9717646	0.81	IPV	50	29.9	76.16	26808
Namibia	NAM	2540920	3.08	694.3326053	14334.8286	0.646	OPV	86	22	63.71	9542
Niger	NER	24206600	16.96	12.49468167	342.7227995	0.394	OPV	65	15.1	62.42	926
Nigeria	NGA	206140000	209.59	166.3925201	1704.481715	0.539	OPV	67	18.1	54.69	5338
Nicaragua	NIC	6624550	51.67	56.65362261	232.7254587	0.66	OPV	51	27.3	74.48	5321
Niue	NIU	NA	NA	33.03050379	179.7712935	NA	IPV	NA	NA	NA	NA
Netherlands	NLD	17134900	508.54	5.545379352	94.83308028	0.944	IPV	86	43.2	82.28	48473
Norway	NOR	5421240	14.46	4.603220125	90.3704847	0.957	IPV	78	39.7	82.4	64800
Nepal	NPL	29136800	204.43	18.82564915	83.34590747	0.602	OPV	63	25	70.78	2443
Nauru	NRU	NA	NA	33.21222087	178.6755672	NA	OPV	NA	NA	NA	NA
New Zealand	NZL	4822230	18.21	2.090256378	39.75149632	0.931	IPV	83	37.9	82.29	36086
Oman	OMN	5106620	14.98	5.453757566	60.19564186	0.813	OPV	NA	30.7	77.86	37961
Pakistan	PAK	220892000	255.57	22.94983287	35.12079251	0.557	OPV	12	23.5	67.27	5035
Panama	PAN	4314770	55.13	31.76443663	429.7368791	0.815	OPV	53	29.7	78.51	22267
Peru	PER	32971800	25.13	151.6711991	200.9611964	0.777	OPV	77	29.1	76.74	12237
Philippines	PHL	109581000	351.87	219.2948359	175.9987805	0.718	OPV	43	25.2	71.23	7599
Palau	PLW	NA	NA	30.95301636	174.6053586	NA	IPV	NA	NA	NA	NA
Papua New Guinea	PNG	8947030	18.22	85.42614321	1724.249871	0.555	OPV	61	22.6	64.5	3823
Poland	POL	37846600	124.03	4.442616893	33.21582909	0.88	IPV	NA	41.8	78.73	27216
Puerto Rico	PRI	NA	NA	19.22881053	251.1549265	NA	NA	NA	NA	NA	NA
Democratic People's Republic of Korea	PRK	NA	NA	19.61804276	34.30770134	NA	OPV	NA	NA	NA	NA
Portugal	PRT	10196700	112.37	2.344771412	302.5218027	0.864	IPV	85	46.2	82.05	27937
Paraguay	PRY	7132530	17.14	98.77132321	228.4213501	0.728	OPV	52	26.5	74.25	8827
Palestine	PSE	5101420	778.2	2.99173062	5.533993629	0.708	OPV	NA	20.4	74.05	4450
Qatar	QAT	2881060	227.32	0.979448556	6.888459186	0.848	OPV	87	31.9	80.23	116936
Romania	ROU	19237700	85.13	10.33104089	109.3452273	0.828	IPV	67	43	76.05	23313
Russian Federation	RUS	145934000	8.82	91.95330882	926.5535752	0.824	OPV	NA	39.6	72.58	24766
Rwanda	RWA	12952200	494.87	100.9232444	2918.377623	0.543	OPV	89	20.3	69.02	1854
Saudi Arabia	SAU	34813900	15.32	8.658502583	46.49840765	0.854	OPV	67	31.9	75.13	49045
Sudan	SDN	43849300	23.26	7.422754894	509.300536	0.51	OPV	22	19.7	65.31	4467
Senegal	SEN	16743900	82.33	26.44101734	644.3429669	0.512	OPV	73	18.7	67.94	2471
Singapore	SGP	5850340	7915.73	8.272763338	45.9498274	0.938	OPV	76	42.4	83.62	85535
Solomon Islands	SLB	686878	21.84	40.21689933	202.7188262	0.567	OPV	NA	20.8	73	2206
Sierra Leone	SLE	7976980	104.7	41.29731793	2002.18281	0.452	OPV	42	19.1	54.7	1390
El Salvador	SLV	6486200	307.81	68.14036752	280.7505489	0.673	OPV	54	27.6	73.32	7292
San Marino	SMR	33938	556.67	4.762995952	89.16975817	NA	IPV	NA	NA	84.97	56862
Somalia	SOM	15893200	23.5	64.10587165	380.7284027	NA	OPV	39	16.8	57.4	NA
Serbia	SRB	6804600	80.29	6.754083792	15.79924409	0.806	OPV	66	41.2	76	14049
South Sudan	SSD	11193700	NA	83.99748298	2666.913395	0.433	OPV	20	19.2	57.85	1570
Sao Tome and Principe	STP	219161	212.84	1.381849883	10.19115964	0.625	OPV	NA	18.7	70.39	3053
Suriname	SUR	586634	3.61	80.69009425	905.0728208	0.738	OPV	55	29.6	71.68	13767
Slovakia	SVK	5459640	113.13	2.637065925	5.082368031	0.86	IPV	NA	41.2	77.54	30155
Slovenia	SVN	2078930	102.62	0.428384536	5.604580924	0.917	IPV	81	44.5	81.32	31401
Sweden	SWE	10099300	24.72	0.689046079	60.19696816	0.945	IPV	NA	41	82.8	46949
Eswatini	SWZ	1160160	79.49	1449.106994	33351.43681	0.611	NA	96	21.5	60.19	7739
Seychelles	SYC	98340	208.35	11.5418297	147.1827045	0.796	OPV	NA	36.2	73.4	26382
Syrian Arab Republic	SYR	17500700	NA	2.384358584	3.11767591	0.567	OPV	32	21.7	72.7	NA
Chad	TCD	16425900	11.83	90.69752033	1772.520168	0.398	OPV	62	16.7	54.24	1768
Togo	TGO	8278740	143.37	97.445865	2722.280154	0.515	OPV	68	19.4	61.04	1430
Thailand	THA	69800000	135.13	71.23867424	790.0172555	0.777	OPV	75	40.1	77.15	16278
Tajikistan	TJK	9537640	64.28	6.061069815	94.07475136	0.668	OPV	51	23.3	71.1	2897
Tokelau	TKL	NA	NA	32.85197825	182.7540031	NA	NA	NA	NA	NA	NA
Turkmenistan	TKM	NA	NA	2.542455544	80.55387935	NA	OPV	NA	NA	NA	NA
Timor-Leste	TLS	1318440	87.18	260.6794714	319.5886967	0.606	OPV	44	18	69.5	6570
Tonga	TON	NA	NA	12.95493933	57.40505798	NA	OPV	NA	NA	NA	NA
Trinidad and Tobago	TTO	1399490	266.89	43.00544511	1057.085613	0.796	OPV	74	36.2	73.51	28763
Tunisia	TUN	11818600	74.23	8.625330716	36.17109837	0.74	OPV	30	32.7	76.7	10849
Turkey	TUR	84339100	104.91	3.335363807	6.042650078	0.82	OPV	NA	31.6	77.69	25129
Tuvalu	TUV	NA	NA	33.36506389	175.9156684	NA	NA	NA	NA	NA	NA
Taiwan (Province of China)	TWN	23816800	NA	6.655875406	4.719173845	NA	OPV	NA	42.2	80.46	NA
United Republic of Tanzania	TZA	59734200	64.7	163.9294486	5204.54115	0.529	OPV	74	17.7	65.46	2683
Uganda	UGA	45741000	213.76	270.967591	6735.250628	0.544	OPV	87	16.4	63.37	1698
Ukraine	UKR	43733800	77.39	54.21773954	821.377703	0.779	OPV	55	41.4	72.06	7894
Uruguay	URY	3473730	19.75	9.836678669	296.0863389	0.817	IPV	78	35.6	77.91	20551
United States of America	USA	331003000	35.61	4.259981957	349.1751794	0.926	IPV	NA	38.3	78.86	54225
Uzbekistan	UZB	33469200	76.13	10.06390365	92.76323017	0.72	OPV	48	28.2	71.72	6253
Saint Vincent and the Grenadines	VCT	110947	281.79	54.77178657	500.8256578	0.738	OPV	NA	31.8	72.53	10727
Venezuela (Bolivarian Republic of)	VEN	28435900	36.25	4.261809942	253.3594982	0.711	OPV	43	29	72.06	16745
United States Virgin Islands	VIR	NA	NA	14.3430384	335.2671893	NA	NA	NA	NA	NA	NA
Viet Nam	VNM	97338600	308.13	2.015263773	183.8085822	0.704	OPV	65	32.6	75.4	6172
Vanuatu	VUT	307150	22.66	42.79777665	215.9652281	0.609	OPV	NA	23.1	70.47	2922
Samoa	WSM	198410	69.41	42.10075126	204.8185121	0.715	OPV	NA	22	73.32	6022
Yemen	YEM	29826000	53.51	14.25386534	25.42908284	0.47	OPV	27	20.3	66.12	1479
South Africa	ZAF	59308700	46.75	383.3000952	25274.3179	0.709	NA	68	27.3	64.13	12295
Zambia	ZMB	18384000	23	856.1334154	12447.72404	0.584	OPV	75	17.7	63.89	3689
Zimbabwe	ZWE	NA	NA	954.2155835	14501.73711	NA	OPV	90	NA	NA	NA
